# Supplementary material for: Meta-analysis of quantitative trait loci for grain yield and component traits under reproductive-stage drought stress in an upland rice population
Source: Mol Breed. 2014 Jun 29;34(2):283–95. doi: 10.1007/s11032-013-0012-0 (PMC4092238; doi:10.1007/s11032-013-0012-0)
Supplement: Supplementary file 1 — Table presents phenotype data of 154 recombinant inbred lines (IR64/Cabacu). (XLSX 34 kb) [file 11032_2013_12_MOESM1_ESM.xlsx]

## Sheet: Sheet1
Online resource 1		Molecular Breeding
Phenotype data of 154 recombinant inbred lines (IR64/Cabacu)
Meta-analysis of QTLs for grain yield and component traits under reproductive-stage drought stress in an upland rice population
Trijatmiko KR, Supriyanta, Prasetiyono J, Thomson MJ, Vera Cruz CM, Moeljopawiro S, Pereira A*
*apereira@uark.edu
DTH = Days to heading (d)
PH = Plant height (cm)
LRS = Leaf rolling score
RPF = Root pulling force (kg)
PPL = Panicles per plant
SPP = Spikelets per panicle
GPP = Grains per panicle
PSS = Percent seed set (%)
GW = 100-grain weight (g)
GY = Grain yield per plant (g)
Lines	DTH1	DTH2	PH1	PH2	LRS1	LRS2	RPF1	RPF2	PPL1	PPL2	SPP1	SPP2	GPP1	GPP2	PSS1	PSS2	GW1	GW2	GY1	GY2
RIL-1	100	102	56.1	58.3	5	5	22.5	12.5	15.6	30.8	77.7	71.1	30.2	52.3	38.8674	73.5584	1.96143	1.91	3.719	17.87
RIL-2	87	89	65.7	63.4	0	0	8	10.5	6.8	9.71429	101.9	74.1429	77.6	46.5714	76.1531	62.8131	2.56	2.264	11.2	3.35714
RIL-3	98	95	82.2	106.6	5	5	17	25.5	9.4	9.8	84.8	166.5	5.6	94.9	6.6	57	2.66	2.64	1.44	12.45
RIL-4	84	89	79.6	77.2	1	0	16.5	23.5	14.6	22.6	89.7	64.7	75.8	30	84.5039	46.3679	2.165	2.254	6.34	8.55
RIL-5	96	88	83.5	108.4	5	5	12	17	4.8	10.2	69.8	179.3	63.7	151.1	91.2607	84.2722	4.142	2.11	6.29	15.73
RIL-6	86	94	71.8	79.4	6	6	17.5	20	13.8	17.6	59.5	96.7	50.8	85.1	85.3782	88.0041	2.62	2.14	12.448	16.64
RIL-7	86	89	94.2	95.2	3	0	21.5	18.5	5	10	97.8556	87.7	91.3	5.3	93.3008	6	1.4	1.5	4.66	0.75
RIL-8	86	82	72.5	84.1	1	1	38	10.5	9.8	17.6	82	88.3	69.9	71.1	85.2439	80.521	2.08	2.24	10.567	18.83
RIL-9	106	99	55.5	53.2	1	0	23	14.5	9.1	12.3	93.3	102.4	45.9	25.8	49.1961	25.1953	2.327	1.7325	6.18	3.561
RIL-10	94	98	56.1	61.8	1	1	8	12	7	11.2	77	94.7	55.7778	75.7	72.4387	79.9366	1.978	2.157	6.02222	8.13
RIL-11	87	91	96	111.3	3	3	11	12.5	7.1	10	72	75.5	66.8	67.6	92.7778	89.5364	2.62	2.73333	7.51	8.16
RIL-12	94	97	92	91.4	7	7	14	16.5	13.4	18.1	68.4	85.9	64.2	55.8	93.8596	64.9593	2.2	1.85	13.74	11.77
RIL-13	95	91	77.2	88	5	5	7	18.5	11.5	10.5	45.3	86.3	37.1	67.8	81.8985	78.5632	3.13333	3.12	9.222	14.15
RIL-14	82	81	100.3	99.3	1	1	14	14	9.9	9.1	78.2778	59.2	53.1667	46.9	67.9205	79.223	3.33	2.44444	0.29	2.63
RIL-15	93	89	53	61.1	1	0	24	15.5	12.4	19.8	96.3	80.7	80.2	54.9	83.2814	68.0297	2.31	2.28	8.74	20.554
RIL-16	93	94	66	78.6	3	3	23	28.5	10.9	20.75	109.6	134.6	77.7	85.8	70.8942	63.7444	2.64	2.73	11.94	18.22
RIL-17	101	95	70	76.7	1	0	23	29.5	9.9	17.2	98.7	124.9	77.1	102.8	78.1155	82.3058	1.87	2.15	11.64	22
RIL-18	95	96	75.2	101.9	7	5	12	10	10.7	12.4	75.3	98.8	53.4	76.1	70.9163	77.0243	1.77778	1.807	4.225	11.683
RIL-19	106	98	59.4	74.8	5	3	8	4.5	17.1	18.4	71.7	120.7	32.4	62.7	45.1883	51.947	1.702	2.291	7.18	15.581
RIL-20	100	94	88.7	106.9	1	1	8.5	11	10.1	17.8889	80	94.8889	65.6	75.2222	82	79.274	2.44222	2.85	8.57	20.1222
RIL-21	95	105	52.3	53.7	3	5	20	10	10.2	14	68.8	101.9	60.9	67.2	88.5174	65.947	2.28889	2.02	10.85	6.49
RIL-22	104	99	73	70.9	5	3	11.5	15.5	7.7	9.7	158.6	170.8	149.1	144.3	94.0101	84.4848	2.3	2.04	17.35	18.98
RIL-23	96	122	50	58.1	3	3	11.5	10	47	22.6667	106	94.2222	21	3	19.8	3.18396	2	1.67	19.8	3.86667
RIL-24	103	99	97.7	98.1	4	4	25.5	9.5	10.2	20.8	156.4	107.1	40.4	35.2	25.8312	32.8665	1.45714	1.55	8.38	13.884
RIL-25	95	96	65.7	71.4	3	3	10.5	10.5	8.9	18.5	87.3	70.9	71	59.7	81.3288	84.2031	2.35	2.42	10.79	20.82
RIL-26	114	105	62.4	56	4	4	17	5.5	8.3	11.5	52.3	116.75	34.7	53.5	66.348	45.8244	1.591	2.51	2.35	5.325
RIL-27	94	95	78.5	85.5	1	3	12.5	26.5	12.3	16.2	89.4	50.2	79.1	37.4	88.4787	74.502	2.94	2.73	20.24	6.07
RIL-28	96	96	70.3	73.8	0	1	20.5	25	8.4	9.2	128.8	98.1	100	82	77.6398	83.5882	2.4	2.61	12.85	9.92
RIL-29	89	93	62.3	62.1	1	1	22	18.5	8	11.4	48.4	60.8	41.6	48.6	85.9504	79.9342	2.99	2.62	5.9	5.85
RIL-30	96	96	92.8	79	3	3	7	11.5	5.9	4.7	63.5	68	39.9	14	62.8346	20.5882	2.694	2	4.29	0.93
RIL-31	100	100	72.3	74.3	1	1	18	12	9	10.6	69.6	81	38	47.9	54.5977	59.1358	2.61	2.325	8.314	10.27
RIL-32	93	87	71.3	77.9	1	1	10	8.5	6.5	12.6	114.8	97.2	81.6	77.3	71.0801	79.5267	1.5	2.25	7.98	9.97
RIL-33	104	99	71.5	86.9	5	3	25	21	14.2	19.2	120.9	145.6	84.2	78.9	69.6443	54.1896	1.513	2.2	2.705	16.41
RIL-34	106	107	87.1	93.7	3	3	24.5	24	6.2	17.9	84	70.7	51	5	60.7291	7.1	1.941	1.79	5.258	1.643
RIL-35	94	91	85.4	97.5	1	3	24	31.5	11.1	10.3	77.6	67.7	59.6	49.6	76.8041	73.2644	2.22	2.15	7.99	9.66
RIL-36	93	98	98.2	115.8	1	1	13	26	7.3	12.5	84.1	102.3	79.8	89.3	94.887	87.2923	2.54778	2	5.14	12.3
RIL-37	98	89	65.5	62.9	1	1	23	12.5	7.2	9.9	105.1	93	84.7	73.9	80.5899	79.4624	2.3	2.38	9.3	9.96
RIL-38	87	83	67.7	69.1	1	1	5.5	20	10.5	20.8	73.1	53	54	35.8	73.8714	67.5472	2.304	1.73	10.3	7.63
RIL-39	115	106	89.1	89.5	4	4	17	22.5	19.6	16.1	114.85	74.95	35.75	32.25	31.1276	43.0287	1.87667	1.78667	2.61	2.56
RIL-40	89	86	80	113.9	3	5	3	17.5	7	11	88.6222	104	5.22222	84.6	5.89268	81.3462	1.63667	3.124	0.648	10.894
RIL-41	102	96	66.8	70.8	1	1	30.5	25	8.9	10.2	77.7	67.8	50.9	49.5	65.5084	73.0088	1.97	2.34	5.8	7.44
RIL-42	96	93	58.4	56.3	1	1	18	30.5	12.8	14.4	50.9	68.5	20.4	40.8	40.1	59.6	2.3	2.48	7.84	13.229
RIL-43	95	95	36.6	55.6	1	1	6	7	9	21.1	46.5	88.4	9.8	37	21.0753	41.8552	1.284	2.45	2.237	11.93
RIL-44	94	96	46.6	58.6	1	1	12	13	22.7	20	61.7	68.6	6.1	5.5	9.88655	8.01749	2.28429	2.35714	3.69	2.8
RIL-45	94	98	69.9	64.9	3	3	16.5	19	10.7	23.1	65.5	61.4	49.9	51.6	76.1832	84.0391	2.47	2.02	13.13	12.87
RIL-46	82	82	81.6	88.6	4	4	29	13.5	6.1	13.1	111.8	81.8667	101.4	70.2	90.6977	85.7492	2.193	1.98	6.66	9.25
RIL-47	94	89	54	68.4	3	0	22	15.5	9.3	16.7778	79.8	91.5556	65	77.5556	81.4536	84.7087	2.44	2.51111	9.92	14.3667
RIL-48	116	110	87.2	95	5	5	9.5	17.5	21.4	11.3	81.925	61.9	30.625	33.4	37.3818	53.958	2.43429	2.416	5.88	5.68
RIL-49	101	95	86.1	90.5	3	3	20.5	38	18.1	14.5	112	95.8	12.2	12.6	10.8929	13.1524	2.8	2.05333	6.2	7.22
RIL-50	115	106	68.4	76.4	7	7	4.5	7.5	13.2	12.7	83.5	97.2222	14.2	32.8889	17.006	33.8286	2.055	1.923	3.62	7.763
RIL-51	107	107	72.7	69.3	7	7	8.5	12	14.1	15.4	67.8	96.2	37	76.6	54.5723	79.6258	2.048	2.703	5.84	11.316
RIL-52	104	92	94.5	100.7	3	2	19	34	9.6	10.7	77.7	115.678	68.9	95.7778	88.6744	82.797	2.64	2.65	16.57	12.69
RIL-53	94	95	62.3	79.4	3	3	25	23.5	5	12.5	39.6	73.2	27.6	57.7	69.697	78.8251	1.93333	1.8	2.44	13
RIL-54	93	96	90.1	93.4	1	1	18	21.5	11.2222	15.4	115.333	89.8	66.4444	64.9	57.6108	72.2717	1.85	2.35	7.94444	12.74
RIL-55	86	84	97.1	114.3	1	1	12	16	14.4	16	50.7	93.525	6.8	6.5	13.3641	6.95	1.64	2.4	1.562	2.5
RIL-56	88	94	51.4	53.1	1	0	23	24.5	6.2	15.5	66.6	82	60	54.1	90.0901	65.9756	2.28	2.344	4.16	7.68
RIL-57	97	90	63.1	84.1	5	5	5	20	6.6	10.2	49.7	77.5	36.8	62.3	74.0443	80.3871	1.95	2.62	1.95	8.88
RIL-58	94	98	64.9	63.3	3	3	16	22.5	6.3	8.4	61.4	99.5	55.5	85.2	90.3909	85.6281	1.6	2.1	5.59	15.06
RIL-59	108	114	96.9	105.1	1	1	27	25.5	10.7	16.2	71.7778	151	15.7778	49.8	21.9814	32.9801	1.909	2.19	4.56	2.58
RIL-60	95	94	68.8	93.3	3	0	33.5	16.5	10.7	10.9	79.5	108.2	70.6	42.2	88.805	39.0018	2.854	2.441	14.194	12.99
RIL-61	102	114	67.5	57.5	5	5	15.5	19	17	10.2	70.1	48.6	60.2	42	85.8773	86.4198	2.45	2.365	20.03	7.6
RIL-62	103	107	69	74.3	1	1	23.5	8	5.9	12	80.1	101.3	50.5	52.7	63.0462	52.0237	2.24	2.1	5.46	8.99
RIL-63	93	94	54.7	50.1	0	0	14	24.5	10.9	11.5714	86.7	93	68.6	78.2857	79.1234	84.1782	2.56	2.5	13.49	10.0714
RIL-64	93	96	80.3	88.4	5	5	12	23	7.2	9.7	69.1	62.2	56.2	33.5	81.3314	53.8585	2.503	2.18	4.54	4.83
RIL-65	100	94	85.2	103.7	2	2	14	31	6.6	11.9	104.9	105.1	92.7	95.1	88.3699	90.4853	2.34429	2.56	4.28	10.81
RIL-66	82	82	72.6	73.3	1	1	19	18	9	12.4	74.3	81.4	58	72.5	78.1	89.0663	2.522	2.61	13.678	19.28
RIL-67	96	98	70.3	70.7	1	0	22	25.5	13.1	23.2	93.7	123.7	68.9	96	73.5326	77.6071	2.72	2.8	14.95	17.08
RIL-68	94	87	63.2	66.1	1	1	13	15	7.2	11.9	86.1	95	58.6	78.1	68.0604	82.2105	2.56	3.25	14.295	11.531
RIL-69	92	86	56	61.3	3	3	28	24.5	11.1	21.5	53.8	89.6	38.4	73.2	71.3755	81.6964	1.952	2.14	9.667	19.04
RIL-70	96	108	64.4	47.8	5	5	24.5	28.5	27.1	14.6	54.7	21	28	10	51.2	47.6	2.24	2.33	7.32	3.393
RIL-71	96	97	62.3	65.7	6	6	9	8	11.2222	23.2	81.8667	85.1	28.2	13.5	34.4463	15.9	2.4	1.98	2.74444	6.17
RIL-72	103	99	45.6	46.5	1	1	10	7	11.9	17.2	55.3	62.5	42.1	44.7	76.1302	71.52	2.27	2.753	7.7	13.179
RIL-73	92	90	65.9	85.1	3	5	22.5	19.5	11.4	13.4	77.4	74.6	17.8	44.9	22.9974	60.1877	1.62	2.45	4.51	12.908
RIL-74	102	105	68.4	68.9	1	1	17	21	9.9	19.2	53.3	81.2	46.5	71.3	87.242	87.8079	2.141	2.12	8.79	17.04
RIL-75	106	93	49.6	53.8	5	3	10	8	9.9	13.1	43.7	55.7	25.3	45.9	57.8947	82.4057	1.8	2.373	4.549	6.75
RIL-76	90	91	81.9	81.4	3	1	17.5	16	6.5	8.6	109.6	101.6	69.6	43.1	63.5036	42.4213	2.52222	1.99444	9.483	5.03
RIL-77	98	94	53.5	70.7	1	3	28.5	15	14.2	23.8	123.7	85.8	92.5	61.6	74.7777	71.7949	2.05	2.626	11.19	24.326
RIL-78	102	105	103.3	101.2	3	5	29	26	7.1	7.7	75.9444	75.3	58.4444	54.3	76.9568	72.1116	2.413	1.909	4.44	4.801
RIL-79	107	91	53.9	71	4	4	8	13.5	9.1	22	57.3	68.5	38.4	62.6	67.0157	91.3869	2.19	2.12	3.97	17.27
RIL-80	103	96	100	105.6	4	3	35.5	22.5	8.2	9.9	105.6	104.3	80.6	86.5	76.3258	82.9338	2.269	2.41	8.56	12.37
RIL-81	100	98	92.1	114.4	1	1	26	9.5	8	12.8	97.4	117.3	37.1	59	38.0903	50.2984	2.41	1.95	6.837	14.67
RIL-82	101	97	94.2	103.8	5	5	24.5	19	13.8	10.3	71.4	122	37.7	101.6	52.8011	83.2787	1.859	1.847	4.75	5.9
RIL-83	103	103	75.8	95	5	5	15	15	8.1	13.7	69.9	78.5	42.6	24.1	60.9442	30.7006	2.095	1.42333	3.96	4.859
RIL-84	95	95	86	87.8	7	5	12	16	26.8	16	64.9	63.3	33.1	33.4	51.0015	52.7646	2.4125	1.96333	14.52	6.6
RIL-85	93	97	81.7	86.9	6	6	25	23	10.1	16.4	81.1	113.8	71.9	90.6	88.656	79.6134	2.44	2.35	12.93	15.96
RIL-86	104	103	79.6	91.6	3	5	14	24	10.6	10.3	72.4	101.6	24.6	48.4	33.9779	47.6378	1.79	2.419	3.53	7.573
RIL-87	109	114	94.4	75.3	6	6	5	18	14.9	13.2	123.075	96.5	26.6	7.7	21.6	8	1.80571	2.16	4.13	2.24
RIL-88	92	93	47.1	58.9	4	4	3	24.5	5.2	8.4	84.2	105.6	51.3	9.5	60.9264	8.99621	2.341	2.03	9.2	1.391
RIL-89	102	99	72.1	86.2857	3	3	14.5	23.5	9.7	22.1429	46.4	111.143	33.3	81.7143	71.7672	73.5219	2.35556	2.67143	9.026	27.4914
RIL-90	95	91	91.3	106.7	4	4	20	14.5	9	8.2	89.8	87.1	58.7	87.1	65.3675	100	2	1.802	10.56	9.5
RIL-91	94	93	57	68.2	5	5	15	6	32.875	31.7	52.6667	74.725	7.16667	12.125	13.6076	16.2262	2.02	1.67	4.65	4.63
RIL-92	87	87	75.4	78	1	1	16	6	8.4	10.3	82.8	69.2	67.3	54.3	81.2802	78.4682	2.39	2.55	9.1	13.53
RIL-93	81	87	85.3	92	3	1	22	17.5	9.2	10.6	99.5	71.3143	63.9	13.7143	64.2211	19.2308	2.4	2.997	6.12	4.03
RIL-94	104	113	78.2	76.9	3	3	17	17.5	7.9	10.6	69.6	80.8	56.9	62.9	81.7529	77.8465	2.737	2.6	10.53	10.79
RIL-95	95	91	71.3	69.4	1	0	22.5	15.5	14.4	31.3	110.2	108.3	87.9	48.4	79.7641	44.6907	1.59	2.24	20.14	21.71
RIL-96	88	88	87.5	76	1	1	23.5	9.5	7.3	8	81.4	75	73.4	8	90.172	10.7	2.71	2.2	5.39	1.4
RIL-97	103	102	53.4	66.3	1	3	10	13	8.9	18.9	73.4	81.7	58.7	66.6	79.9728	81.5177	1.64778	2.01	4.41	16.03
RIL-98	95	90	75	88.7	3	3	16.5	14	7.3	18.6	70.1	95.7	50.4	56.1	71.8973	58.6207	1.94	1.84	6.33	14.06
RIL-99	95	96	75.8	73.5	1	3	19.5	13.5	8.9	9.6	74.3	81.6	66.1	75	88.9637	91.9118	2.238	2.34	12.779	14.34
RIL-100	103	103	66.3	48.6	1	3	10	11	16.9	14	87.3	75.6	48.2	4	55.2119	5.29101	2.086	1.01	10.039	1.76
RIL-101	98	96	69.2	74.1	5	3	19	4	10.1	15	67.7	79.7	54.9	63.6	81.0931	79.7992	2.15	2.1	10.48	14.22
RIL-102	95	97	73.3	83.3	3	5	10.5	16	12.5556	13.7	62.7778	84.3	7.88889	10.6	12.5664	12.5741	2.333	2.375	2.42222	5.33
RIL-103	104	98	129	125	1	2	24.5	12.5	8.9	13.4	58.2444	90.9	31.8	45.7	54.5975	50.275	2.21	1.39	2.85	8.461
RIL-104	90	88	69.2	78.2	1	1	16.5	11	5.1	18.1	76.4	105.9	61.3	65.7	80.2356	62.0397	2.32	2.25	6.05	13.77
RIL-105	100	91	64.6	79.9	7	7	15.5	26.5	11.5	13.9	67.5	92.9	6	50.3	8.88889	54.1442	2.32	1.35	1.64	9.68
RIL-106	93	87	43.5	47.75	1	1	8	12	6.2	20.25	56.5	54	8.3	6.9	14.6	12.8	2.14	2	1.14	2.815
RIL-107	102	103	107.6	115.5	4	4	13	5	7.2	10.6	83.2	128.5	68	88	81.7308	68.4825	2.04	1.89	8.24	11.63
RIL-108	97	105	100.1	92.8	3	3	8	12.5	10.3	9.9	97.2	84.6	75.8	65	77.9835	76.8322	2.07111	2.21	14.725	8.15
RIL-109	97	100	68	87.2	5	5	36	16	11.2	19.9	64.8	94.4	47.6	67.8	73.4568	71.822	2.593	2.00875	7.1	8.852
RIL-110	95	91	66.6	72.9	2	3	19.5	21.5	8	11.8	117.2	111.7	75	92	63.9932	82.3635	2.97	3.04	13.94	20.82
RIL-111	98	107	71.8	62.4	7	9	21	20	10.7	15.5	67.9	73.5	20.8	3.7	30.6333	5	1.7	1.57	3.78	0.89
RIL-112	94	98	67.1	71.3	1	1	22.5	20.5	19.8	20	51.8	70.8	46.5	53.6	89.7683	75.7062	2.628	2.92	5.22	17.64
RIL-113	96	93	95.7	95.5	3	3	20.5	26	11	15.7	68.5	112	12.5	94.6	18.2482	84.4643	1.54	2.57	0.6	9.30889
RIL-114	101	111	99.9	90.8	3	3	10.5	17	11	15	80.9	102.8	75	69.5	92.707	67.607	2.64	2.382	23.14	17.89
RIL-115	94	103	72.7	67.1	3	2	18	11	15.7	25.7778	67.2	77.0778	53.9	63.3	80.2083	82.1248	3.05	2.67333	21.82	26.8522
RIL-116	86	86	66.3	71	0	1	21.5	19	10	14.6	82.9	71.1333	72.3	66.8	87.2135	93.9082	2.55	2.66	12.254	21.91
RIL-117	95	88	66.5	66.4	3	3	19	8.5	16.4	18.3	94.1	94	67.6	78.2	71.8385	83.1915	2.07	2.31	15.15	23.48
RIL-118	87	86	85.9	86	1	1	17	14	6.7	7.5	60.6	79.5	56	71.4	92.4092	89.8113	2.562	1.968	4.68	2.92
RIL-119	97	98	95.4	111.6	3	1	12	8.5	20	24.1	138.7	114.467	8.5	33.6667	6.12833	29.4118	1.94	2.838	3.32	2.44
RIL-120	95	94	79.6	90.8	1	1	22	23.5	8.2	9	56.9556	89.7	34.5556	73.8	60.6711	82.2742	1.52	1.99	4.3	13.15
RIL-121	93	94	60.8	57.9	1	0	14	12	21	31.6	86.9	90.6	36.2	23.8	41.6571	26.2693	2.53	2.79	13	11.91
RIL-122	98	96	48.9	45	1	1	26.5	20.5	19	17.3333	62.5	70.3	9.7	42.1	15.5	59.9	2.18	1.84	3.954	3.59667
RIL-123	96	105	83.1	91.7	0	1	6.5	12	14.3	14.1	67.2	46.3	33.8	46.3	50.2976	100	1.87	1.73	9.87	9.55
RIL-124	97	91	68.9	81.3	3	3	6	19	11.4	18.6	88.2	75.8	67.6	54.5	76.644	71.8997	1.71	1.8	6	7.99
RIL-125	93	94	56.3	59	1	3	20	20	11.3	27	67.7	54.7	53.4	26	78.8774	47.532	2.11	2.26	6.9	8.7
RIL-126	101	96	59.2	76.8	3	3	22	21.5	7.7	17.6	42.5	62	36.3	54.8	85.4118	88.3871	2.24333	2.3	3.38	14.85
RIL-127	87	89	86.3	86.8	1	1	25	6	8	12.4	93.3	99.9	57.6	57.2	61.7363	57.2573	2.326	2.2	5.9	12.58
RIL-128	102	107	75.5	75.1	4	4	25.5	17.5	9.6	10.1	75.4333	86.15	18.3333	18.75	24.304	21.7644	3.13	2.5425	3.59	1.67
RIL-129	106	102	83.6	93.4286	1	3	20.5	16	6.6	5.4	60	70.3	28.3	36.1	47.2	51.4	1.5	1.54	2.8	3.04286
RIL-130	115	112	82.8	86.4	5	5	5.5	7.5	18.5	16.8	75.6	103.2	7.4	51.2	9.6	49.6	2.19	2.03667	2.98	2.55
RIL-131	101	94	95	107.9	1	2	12	12.5	8.4	7	76.1333	98.9	14.3	11.1	18.8	11.2	2	1.8	2.4	1.44
RIL-132	99	96	41	50.5	4	4	28	26.5	7.22222	15.7	38.6984	51.3	11.1429	11.5	28.7941	22.4172	1.83	1.7125	0.5875	2.164
RIL-133	103	104	50.6	49	0	1	7	10.5	12.6	21	47.8	48.5	42.1	37	88.0753	76.2887	2.469	2.42	11.173	5.1
RIL-134	105	99	95.5	96.3	9	7	20	14	17.8	13	116.143	104.1	15.1429	33.3	13.0381	31.9885	1.566	2.28	3.96	9.77
RIL-135	98	97	75.5	89.5	1	1	15	23	8.8	10.8	102.7	89.2	91.6	72.8	89.1918	81.6143	2.232	2.31	6.31	9.85
RIL-136	96	106	90.9	104	4	4	26.5	30	11.4	13.1	56.4	99.3	40.4	3	71.6312	3.02115	1.67	3.4	1.58	2.72
RIL-137	93	92	85.4	82.1	1	1	10	16	13.5	8.3	74.8	78.4	18.9	31	25.2674	39.5	2.641	2.53	4.82	6.533
RIL-138	97	96	79.4	95	3	3	18	8	13.5	18.5	58.9	95	43.2	88.5	73.3447	93.1579	2.5	2.12778	2.66	9.25
RIL-139	101	102	54.8	57.9	0	1	12	22	9.9	10.4	71.8	76.6	67	58.7	93.3148	76.6319	2.107	2.238	9.682	9.45
RIL-140	114	106	131.7	133.3	4	4	34	16	12.7	7.4	118.786	90	57.2857	6.3	48.2261	7	1.68286	1.5	3.33	0.65
RIL-141	95	97	81.7	94.5	1	1	17	15.5	10.6	7.9	82.8	95.1	75.9	79	91.6667	83.0705	1.95	1.6	8.21	9.998
RIL-142	99	98	63.7	73.9	3	1	16.5	21.5	11.2	17	62.1	53.1	47.2	22.3	76.0064	41.9962	2.599	2.4	7.44	7.48
RIL-143	98	104	92.4	96.2	3	3	37.5	26	11	14	76.5	82	65.1	50.8	85.098	61.9512	2.74	2.87	13.02	15.41
RIL-144	97	98	85.6	108.1	3	1	40.5	13.5	8	12	91.2	46.4	76.3	46.4	83.6623	100	3.1	3.08	11.47	8.66
RIL-145	88	85	54.3	57.2	1	1	10	29	10.8	19.2	49.3	59.7	11.5	31.7	23.3266	53.0988	2.83	2.03667	1.29	8.66
RIL-146	102	98	58.6667	70.1	1	3	14.5	4	16.5	15.5	74.4167	74.3	7.6	33	10.2	44.4	2.23333	2.362	2.75	6.22
RIL-147	95	94	94	103.125	1	1	25	21	21	20.625	195	135.75	163	78.75	83.5897	58.011	2.5	2.5	4.7	16.8625
RIL-148	95	94	57.9	46.4	1	1	4.5	22.5	14.1	20.4	78.2	83.2	64.2	64	82.0972	76.9231	2.908	2.81	19.433	18.04
RIL-149	106	111	71	66.8	1	0	11	12	11	15	92.75	102.35	68.75	42.75	74.124	41.7684	2.4	2.07	11.95	13.28
RIL-150	97	97	92.3	110.1	3	3	12	17	7.3	15	64.6	118.8	36.9	50	57.1207	42.0875	2.82	2.92	5.54	9.97
RIL-151	114	110	51	60.2	1	3	12	18	21.6667	19.1	101	80	10.6667	37.7	10.5611	47.125	1.5	1.76	1.36667	9.67
RIL-152	102	102	86.1	97.2	1	1	31.5	20.5	12	25.3	89.5	107.9	50.5	67.7	56.4246	62.7433	2.72667	2.20444	8.054	9.04
RIL-153	101	99	52	52.1	6	6	23	20.5	14.8	28.7	98.8	95	74	95	74.8988	100	2.18	1.89	18.863	25.15
RIL-154	100	98	68.3	59.4	1	3	37.5	20	10.9	10.8	91	153.1	43	98.5	47.2527	64.337	2.5	1.71	9.09	11.9
