# Supplementary material for: Meta-analysis of quantitative trait loci for grain yield and component traits under reproductive-stage drought stress in an upland rice population
Source: Mol Breed. 2014 Jun 29;34(2):283–95. doi: 10.1007/s11032-013-0012-0 (PMC4092238; doi:10.1007/s11032-013-0012-0)
Supplement: Supplementary file 3 — Table presents SNP genotype data of 154 recombinant inbred lines (IR64/Cabacu) (XLS 461 kb) [file 11032_2013_12_MOESM3_ESM.xls]

## Sheet: Sheet1
Online resource 3		Molecular Breeding
SNP genotype data of 154 recombinant inbred lines (IR64/Cabacu)
Meta-analysis of QTLs for grain yield and component traits under reproductive-stage drought stress in an upland rice population
Trijatmiko KR, Supriyanta, Prasetiyono J, Thomson MJ, Vera Cruz CM, Moeljopawiro S, Pereira A*
*apereira@uark.edu
A = IR64
B = Cabacu
H = Heterozygous
. = missing data
SNP marker	RIL-1	RIL-2	RIL-3	RIL-4	RIL-5	RIL-6	RIL-7	RIL-8	RIL-9	RIL-10	RIL-11	RIL-12	RIL-13	RIL-14	RIL-15	RIL-16	RIL-17	RIL-18	RIL-19	RIL-20	RIL-21	RIL-22	RIL-23	RIL-24	RIL-25	RIL-26	RIL-27	RIL-28	RIL-29	RIL-30	RIL-31	RIL-32	RIL-33	RIL-34	RIL-35	RIL-36	RIL-37	RIL-38	RIL-39	RIL-40	RIL-41	RIL-42	RIL-43	RIL-44	RIL-45	RIL-46	RIL-47	RIL-48	RIL-49
id1001821	A	A	A	A	A	A	B	A	A	B	A	A	B	B	B	B	A	B	A	A	B	.	B	B	A	A	B	B	A	B	B	A	A	B	H	H	A	A	A	A	A	A	A	B	A	A	B	A	A
id1002308	A	A	A	A	A	A	A	A	A	B	A	A	B	B	B	B	A	B	A	A	B	A	B	B	A	A	B	B	A	B	B	.	A	B	H	H	A	A	A	.	A	B	.	B	A	A	B	A	A
id1004256	B	A	H	A	B	A	A	A	A	B	A	A	B	A	.	B	B	.	A	A	A	B	B	A	.	B	H	B	A	H	A	A	A	A	H	B	A	A	A	A	B	A	B	B	A	A	A	A	A
id1006175	.	B	.	.	B	B	B	A	A	B	A	.	B	.	.	B	A	.	.	B	A	.	B	A	A	A	B	A	A	A	B	.	A	A	B	.	A	A	A	.	B	A	.	A	A	A	A	A	A
id1006871	B	B	H	B	B	B	B	A	A	B	.	A	.	A	.	B	.	H	B	B	A	B	B	A	A	A	B	A	B	A	B	B	B	A	B	B	A	B	B	A	B	A	B	A	A	A	A	B	A
id1007776	.	B	A	A	B	B	B	B	A	H	A	A	A	A	.	B	A	A	B	A	A	B	B	A	A	A	B	.	B	A	B	B	B	A	B	B	A	B	B	B	.	.	B	A	B	B	A	B	.
id1008267	B	B	B	A	B	B	B	B	B	B	A	A	A	A	B	B	A	B	B	A	B	B	A	A	A	A	B	A	B	H	B	A	B	A	B	B	A	B	B	B	B	A	B	A	B	B	A	.	B
id1008684	.	B	B	A	B	B	B	B	.	B	A	A	A	A	B	B	A	B	B	A	B	B	A	A	A	A	B	A	B	A	B	B	B	A	B	.	A	B	B	B	B	.	B	A	B	B	A	A	B
id1008821	.	B	A	B	B	B	B	B	B	B	A	A	A	A	.	B	A	B	B	A	B	B	A	A	A	A	B	A	B	A	B	B	B	A	B	H	B	B	B	B	B	A	B	A	B	B	A	.	B
ud1000711	.	B	A	A	B	B	B	B	B	B	A	A	A	A	B	B	A	.	B	A	B	.	A	B	A	A	B	A	B	A	B	A	B	A	B	B	A	B	B	.	B	.	B	A	B	B	A	B	B
id1011535	.	B	A	A	B	B	B	B	B	.	A	A	A	A	B	B	A	B	A	A	B	B	A	B	A	A	B	A	A	A	B	B	B	A	B	B	A	B	B	B	B	A	.	A	B	B	A	.	B
id1012048	.	B	A	A	B	B	B	B	A	.	A	A	A	A	.	B	B	.	A	A	B	B	A	B	A	A	B	A	A	A	.	B	B	A	B	.	A	B	B	B	.	A	B	A	B	B	A	.	B
id1012481	.	B	B	.	B	B	B	B	A	B	B	.	B	B	.	B	.	A	A	A	B	.	A	B	A	A	B	.	A	.	B	.	B	A	B	.	B	B	B	B	A	A	B	A	B	B	A	.	B
id1012784	A	B	.	A	B	B	B	B	A	B	A	.	B	A	B	.	A	B	A	A	B	B	A	B	A	A	B	A	A	A	A	B	B	A	B	B	A	B	B	B	A	A	B	A	B	B	A	.	B
id1014176	B	B	A	B	B	B	A	B	A	B	.	A	B	A	.	A	.	B	A	A	B	B	A	B	A	A	B	A	A	B	B	A	A	A	.	B	B	A	A	B	A	A	A	A	B	B	A	H	B
id1014853	H	B	B	H	B	B	A	B	H	A	H	A	B	A	A	A	A	B	A	A	B	B	A	B	A	A	B	A	A	B	B	A	A	A	H	B	B	A	A	B	B	A	A	A	B	B	A	B	B
id1015258	A	B	.	A	B	B	A	B	A	A	A	A	B	A	.	A	A	B	A	A	B	.	A	B	A	A	B	A	A	B	B	A	A	A	H	B	B	A	A	B	B	B	A	A	B	B	A	B	B
id1015541	A	B	A	A	B	A	A	B	H	A	.	A	B	A	A	A	A	.	A	A	B	B	A	B	A	A	B	A	A	A	B	A	A	B	B	H	A	A	A	B	B	B	A	A	B	B	A	B	B
id1017885	A	B	H	A	.	A	H	A	A	A	A	.	B	A	A	A	A	B	A	A	B	B	B	B	A	A	A	H	B	B	B	A	A	B	B	H	B	A	A	A	B	B	A	B	B	B	A	B	B
id1018329	A	B	B	A	A	A	B	A	A	A	B	A	B	A	A	A	A	.	A	A	B	.	B	B	A	A	A	H	B	B	B	.	A	B	B	B	B	A	A	B	B	B	A	B	B	B	A	B	B
id1019332	H	B	A	.	A	H	B	A	A	A	A	A	B	B	A	A	A	B	A	A	.	B	B	B	A	A	A	B	B	B	B	.	A	B	B	B	B	A	A	B	B	B	A	B	B	B	A	B	B
id1020667	A	B	A	.	.	.	B	A	.	A	A	A	A	B	A	A	A	B	B	A	H	B	A	B	A	A	A	H	A	B	B	.	A	B	B	B	A	A	A	.	B	B	A	B	B	B	A	B	B
id1020828	A	B	A	A	A	.	B	A	A	A	A	.	A	B	A	A	A	B	B	A	.	B	A	B	A	A	A	.	A	B	B	A	A	B	B	A	B	A	A	B	B	B	A	B	B	B	A	B	B
id1022408	A	A	.	A	.	H	B	A	A	A	B	A	A	B	A	A	B	B	B	B	A	B	A	B	A	A	A	.	A	B	H	A	A	B	B	B	A	A	A	B	B	B	A	B	B	B	A	B	B
id1023892	A	A	.	A	B	B	B	A	A	A	B	A	B	B	A	A	A	B	A	B	A	A	A	B	A	A	A	.	A	B	.	B	A	B	.	B	.	A	A	B	B	B	A	B	B	B	A	B	B
id1024836	.	A	A	B	B	B	B	B	.	H	.	B	B	B	.	A	.	B	A	B	A	A	A	B	A	A	B	A	B	B	H	B	A	B	H	B	A	A	A	B	B	.	A	A	A	A	A	B	B
id1025983	.	A	A	A	A	B	A	B	A	B	.	B	B	B	A	A	A	B	B	B	A	A	H	B	B	B	B	A	B	H	B	A	A	B	B	B	A	A	A	B	B	A	A	H	A	A	A	B	A
id1028304	A	A	A	A	A	A	B	A	A	H	B	.	B	B	A	B	A	.	.	A	A	A	A	A	B	B	B	A	B	B	B	A	B	A	B	B	A	B	B	A	B	A	A	B	A	A	A	A	A
id2000096	.	.	.	.	A	B	B	B	A	.	B	B	A	B	A	A	H	B	A	A	B	B	B	A	B	B	A	A	A	B	B	B	B	H	A	A	A	B	B	A	H	B	A	A	B	B	A	B	A
id2001565	A	B	H	H	A	B	B	B	A	H	B	A	A	B	.	A	B	A	A	A	B	B	B	A	B	B	A	A	A	B	A	B	A	B	.	A	A	A	A	A	A	A	A	A	B	B	A	H	A
id2003646	A	A	B	.	B	A	B	B	.	A	.	.	A	.	.	.	B	.	A	B	A	.	B	B	A	A	A	B	B	A	A	B	B	A	B	B	.	B	B	B	A	A	B	A	A	A	A	A	A
wd2000409	A	.	B	.	B	B	B	B	B	A	B	B	A	B	A	B	B	B	A	B	A	B	.	B	A	A	B	.	B	A	A	.	B	A	B	B	A	B	B	.	A	A	B	A	A	A	A	A	A
id2005263	A	B	A	B	B	B	B	B	.	A	B	.	A	B	A	B	B	.	A	A	A	B	B	B	A	A	B	.	B	A	A	B	B	A	.	.	A	B	B	A	A	B	.	A	A	A	A	A	B
id2005554	A	B	A	B	B	B	B	B	B	A	B	B	A	B	.	B	B	B	A	A	A	B	B	B	A	A	B	B	B	A	A	.	B	A	H	.	.	B	B	A	A	B	B	A	A	A	A	A	B
ud2000793	A	B	A	B	B	B	B	B	B	A	.	B	A	B	A	B	.	.	A	A	A	B	B	B	A	A	B	.	B	A	A	B	B	A	H	B	B	B	B	A	A	B	B	A	A	A	A	A	B
id2006486	H	B	B	.	B	B	B	B	B	.	.	B	.	B	A	B	B	H	A	A	A	B	B	B	A	A	B	B	B	A	A	B	B	A	.	B	H	B	B	A	A	B	B	A	A	A	A	A	B
id2006621	.	B	B	A	B	B	B	B	A	A	B	B	H	B	A	H	B	H	A	A	A	B	B	B	A	A	B	B	B	A	A	B	B	A	.	H	A	B	B	A	A	.	B	A	A	A	A	A	B
id2006996	A	B	A	B	B	B	B	B	B	H	B	.	A	A	A	B	.	B	A	A	A	B	.	B	A	A	B	.	B	A	A	B	B	A	.	B	A	B	B	A	A	B	B	A	A	A	A	A	B
id2008501	A	B	A	.	B	B	B	B	B	A	B	B	B	A	A	B	B	A	A	.	A	B	A	B	A	.	B	A	B	A	A	A	B	A	B	.	B	B	B	A	B	.	A	B	A	A	B	B	B
ud2001262	.	B	A	.	.	B	B	B	B	A	.	A	B	A	A	B	B	B	A	B	A	B	A	B	A	H	B	A	B	A	A	A	B	A	B	B	B	B	B	A	B	A	A	B	A	A	B	A	B
id2008866	.	B	.	H	B	B	B	B	B	A	.	A	.	A	A	B	B	.	A	B	A	B	A	B	A	.	B	A	B	A	A	.	B	A	B	B	H	B	B	B	B	A	A	B	A	A	B	A	B
id2009319	A	A	.	.	B	B	B	B	A	A	B	.	B	A	A	B	B	.	A	B	B	B	A	B	A	.	B	B	B	A	A	A	B	A	B	B	.	B	.	B	B	A	A	B	B	B	B	A	B
fd12	B	B	B	A	B	B	B	A	B	A	A	A	B	A	A	B	B	B	B	B	B	B	A	B	A	A	B	B	B	A	A	A	A	B	B	B	A	A	A	B	A	A	A	B	A	B	B	A	B
id2013007	B	B	B	A	B	B	B	B	.	A	A	A	B	A	A	B	B	B	B	B	B	B	A	B	A	A	B	B	B	A	A	B	A	B	B	B	A	A	A	H	A	A	A	B	A	B	H	A	B
id2013434	B	B	A	B	B	H	B	B	A	A	A	A	B	B	A	B	B	.	.	B	B	A	A	B	A	A	B	B	B	A	A	B	A	B	B	B	A	A	A	B	A	A	A	B	A	B	H	A	B
id2014034	B	B	B	B	B	B	B	H	B	A	A	A	B	B	A	B	B	H	B	B	B	A	A	B	A	B	B	B	B	A	B	A	A	B	B	H	A	A	A	A	A	A	A	B	A	B	H	A	B
id2014684	B	B	.	B	B	.	B	.	.	.	B	A	.	B	A	A	.	B	B	B	B	A	A	A	B	B	B	A	B	A	B	A	A	B	B	B	B	A	A	A	A	A	.	B	A	B	.	.	B
id2015361	H	B	A	B	B	B	A	.	.	.	.	A	A	B	A	A	H	B	B	B	B	A	A	B	B	B	A	A	B	A	B	A	.	B	H	B	A	A	A	A	B	A	A	B	B	B	A	A	A
id2016108	B	A	.	B	.	B	A	A	.	B	B	B	A	B	A	A	.	.	B	A	B	A	A	B	B	B	B	A	B	A	A	A	A	B	A	A	A	A	A	A	B	A	A	B	B	B	A	A	A
id3000362	A	B	A	B	.	B	A	B	H	A	B	.	A	B	A	A	B	.	B	A	A	B	B	B	A	A	B	A	A	.	H	A	B	B	A	B	.	B	B	A	A	B	.	B	A	A	B	A	A
id3000913	A	B	.	B	.	A	A	B	H	A	B	B	A	A	A	A	.	A	B	A	A	B	B	B	A	B	B	B	A	A	.	A	B	B	H	B	A	B	B	A	A	H	.	B	A	A	A	A	A
id3001137	.	B	H	B	.	A	A	B	.	H	B	A	A	A	H	B	A	.	B	A	A	B	B	B	A	B	B	B	A	A	H	B	B	B	H	B	A	B	B	A	.	.	B	B	A	A	A	A	A
id3001992	A	B	.	B	B	A	A	A	H	A	A	B	A	A	A	A	A	A	B	A	A	B	B	B	A	.	B	B	A	A	.	B	B	B	H	.	A	B	B	A	A	A	A	A	A	A	A	A	A
id3002191	A	B	A	B	.	A	A	A	A	A	A	B	A	A	.	A	A	A	B	H	A	H	B	B	A	H	B	B	A	A	B	B	B	B	H	H	A	B	B	.	A	H	A	A	A	A	A	A	A
id3002377	.	B	B	B	H	A	A	A	A	A	A	B	A	A	A	A	A	A	B	H	A	B	B	B	A	.	B	B	A	A	A	B	B	B	H	B	A	B	B	A	A	B	A	A	A	A	A	A	A
id3003535	A	A	B	A	H	B	A	A	A	A	A	B	A	A	A	A	A	.	B	H	A	A	B	B	B	B	B	A	A	A	A	B	B	B	A	A	A	B	B	A	A	A	H	A	A	A	B	A	A
id3004190	.	A	B	A	A	B	A	A	.	B	A	B	A	A	A	A	A	B	B	A	A	A	B	B	B	B	B	A	A	A	A	B	A	H	A	A	A	H	A	.	A	A	B	A	A	A	B	A	A
id3005817	H	A	.	.	A	B	A	A	A	.	A	B	A	A	.	A	A	.	B	B	A	A	B	B	B	B	B	A	A	A	A	A	B	A	H	.	B	B	B	A	A	A	A	A	A	A	A	H	A
id3007109	A	A	H	A	A	A	A	A	A	B	A	.	.	A	H	A	B	A	B	B	A	A	A	A	B	B	A	A	A	A	A	A	A	A	A	A	.	A	A	A	A	A	A	A	A	A	A	B	B
id3009433	A	A	A	A	A	B	B	B	B	A	B	.	A	A	B	A	H	A	H	B	A	A	A	A	A	A	B	A	A	A	A	A	B	A	H	A	B	B	B	B	A	A	B	A	A	A	A	B	B
id3010106	A	A	A	A	A	B	B	B	A	A	H	B	A	A	.	A	B	A	B	B	A	A	A	A	A	A	B	A	A	A	A	A	B	A	B	B	.	B	B	B	A	.	B	A	A	A	A	B	B
id3010875	B	A	B	.	A	B	B	B	.	B	B	B	H	A	B	B	B	.	B	B	A	A	A	A	A	B	B	H	A	A	A	.	B	A	B	B	H	B	B	B	H	A	B	A	B	B	B	B	B
id3011383	A	A	A	.	A	A	B	A	.	A	A	B	A	B	B	B	B	.	B	B	A	B	A	A	A	A	B	A	A	H	A	A	A	A	B	B	B	A	A	B	A	A	B	A	B	B	B	B	B
dd3000535	A	A	A	.	H	A	B	A	A	A	.	B	A	B	B	B	H	A	B	B	A	B	A	A	A	A	B	A	A	.	A	A	A	A	.	A	.	A	A	.	A	A	B	A	B	B	B	B	B
id3013669	H	A	B	B	A	A	B	A	.	.	B	B	H	.	B	B	A	B	B	B	A	B	A	A	.	.	H	A	A	A	A	H	B	A	A	A	B	B	B	A	A	A	B	A	B	B	A	A	A
id3013765	A	A	.	.	.	A	B	A	A	.	B	.	A	B	B	B	A	H	B	B	A	B	A	A	H	.	H	A	A	H	A	A	B	A	A	A	B	B	B	A	A	A	B	A	B	B	A	A	A
id3014401	A	B	B	B	.	A	B	.	A	A	.	.	A	B	A	B	A	.	.	B	A	B	A	A	.	H	A	A	B	B	A	.	B	A	A	A	B	B	B	.	A	.	B	A	B	B	A	A	A
id3017266	H	B	A	A	H	A	B	A	.	A	B	B	A	B	B	B	A	B	A	A	A	A	A	A	B	B	A	H	B	.	.	A	A	B	B	B	.	A	A	B	.	B	.	A	A	A	A	B	A
id4001113	A	A	B	B	B	B	A	B	B	B	.	B	B	B	B	B	B	B	A	B	A	.	B	A	B	B	A	B	B	H	.	A	A	B	H	B	B	A	A	A	B	.	B	B	H	B	B	A	A
id4001932	A	A	A	A	B	B	A	B	B	B	.	B	B	B	.	B	B	B	.	B	A	B	B	A	B	B	A	.	B	H	A	A	A	B	.	H	B	A	A	.	B	A	.	B	.	B	H	A	A
ud4000438	B	A	.	.	.	B	A	B	.	B	B	B	B	B	.	B	B	B	A	B	A	B	B	A	B	B	B	B	B	.	A	.	A	B	.	H	.	A	A	.	B	A	B	B	.	B	.	A	A
id4002562	A	A	A	A	H	B	.	B	B	B	B	B	B	B	H	B	B	B	A	B	A	B	B	A	B	B	B	B	B	H	A	A	A	B	H	B	B	A	A	B	B	A	B	B	H	B	.	A	A
id4003973	.	B	A	.	B	B	.	.	B	.	.	B	B	B	B	B	B	B	.	B	B	B	B	.	B	B	B	B	B	B	.	.	.	B	B	B	B	.	.	.	B	.	.	B	B	B	B	.	A
id4004493	A	A	.	A	B	B	A	A	B	B	H	B	B	B	.	B	A	B	H	B	A	B	B	A	B	B	B	B	B	B	A	A	A	B	B	B	B	A	A	A	B	A	B	B	A	B	.	A	A
id4005120	H	A	A	A	B	B	A	A	B	B	A	.	A	B	.	H	A	B	A	B	A	B	B	A	B	B	B	B	A	A	A	A	A	B	H	B	.	A	A	A	B	A	.	B	B	B	.	A	A
id4008092	H	B	A	A	B	A	A	A	A	B	.	A	.	A	A	A	B	B	B	A	A	B	B	B	A	A	B	B	A	A	A	.	.	B	A	A	B	B	H	A	B	B	B	A	B	B	A	B	B
id4008430	A	B	A	.	B	A	A	A	H	B	A	A	.	H	A	A	B	B	B	A	A	B	B	B	A	A	B	B	A	A	.	A	H	B	A	A	B	B	H	A	B	B	B	A	B	B	A	H	B
id4009024	A	B	A	A	B	A	H	A	B	B	A	.	A	A	.	H	B	B	B	A	A	B	B	B	A	A	B	A	A	A	B	.	H	B	A	A	B	B	H	H	B	H	B	A	A	A	A	B	B
id4010238	A	B	A	A	B	A	B	A	B	B	.	A	A	.	A	A	B	B	A	A	A	B	B	H	A	A	B	B	A	B	.	B	A	B	A	.	H	A	A	B	.	B	A	A	A	A	A	B	B
id4010621	.	B	B	B	B	A	B	A	B	H	A	A	A	B	A	A	B	A	B	A	A	B	B	H	B	B	B	B	A	B	B	B	A	B	A	H	B	A	A	.	A	B	A	A	A	A	.	B	B
id4011016	A	B	A	B	B	A	B	A	A	A	A	A	A	.	A	A	B	A	B	B	A	B	B	H	B	B	B	B	A	B	B	B	A	B	A	A	B	A	A	A	A	H	A	A	A	A	A	B	A
id4011562	A	B	A	B	A	A	B	A	A	A	A	.	.	B	A	A	B	A	B	B	A	B	B	H	B	B	B	B	A	B	B	B	A	B	A	B	B	A	A	.	.	B	A	A	A	A	A	B	A
id4012434	A	B	A	.	A	A	B	A	A	A	B	A	A	B	A	A	B	.	B	B	A	B	B	A	B	B	A	B	A	B	.	B	B	B	H	A	A	B	B	B	A	B	B	A	A	A	B	B	A
id5002528	.	A	A	H	A	B	B	A	.	A	A	A	B	B	B	A	A	B	B	B	A	B	A	A	B	B	B	B	B	B	.	A	B	A	H	A	B	B	B	.	B	A	B	B	B	B	A	H	A
id5002987	A	A	A	A	A	B	B	A	B	A	A	A	A	B	B	A	A	A	.	B	A	.	A	A	B	B	A	A	B	H	.	B	B	A	B	A	B	B	B	A	B	B	B	B	B	B	A	.	A
id5003034	B	A	.	A	A	B	B	A	B	A	A	.	A	B	B	B	.	B	B	B	A	B	A	H	B	B	A	.	B	.	B	B	B	A	B	B	B	B	B	A	B	B	B	B	B	B	A	B	A
wd5000542	H	B	A	A	H	B	B	A	B	A	A	A	A	.	B	A	A	B	B	B	A	B	A	H	B	B	A	A	B	H	B	B	B	A	B	A	B	B	B	A	B	B	B	B	B	B	B	B	A
id5003785	B	.	A	.	B	B	B	.	B	.	A	A	A	A	B	A	A	B	B	B	A	B	A	A	B	B	A	H	B	.	B	B	B	A	B	.	B	B	B	A	B	B	B	B	B	B	B	B	A
id5004297	B	B	.	A	B	B	B	A	A	A	B	A	.	B	B	A	A	B	B	B	A	B	A	B	B	B	B	A	B	.	B	B	B	A	B	.	B	B	B	A	B	B	B	B	B	B	B	B	A
id5006311	B	B	B	A	B	B	B	A	A	B	A	A	A	H	B	A	A	B	B	B	A	B	A	B	B	B	B	A	B	H	B	.	B	A	B	A	B	B	B	A	B	B	B	B	B	B	B	B	A
id5006821	B	B	A	A	.	A	B	A	.	B	A	A	.	.	B	.	A	A	.	B	A	B	.	B	B	B	B	A	B	.	B	B	B	A	A	.	A	B	B	A	B	B	B	B	B	B	B	B	A
id5007714	B	B	A	A	B	A	A	A	B	B	A	A	H	A	B	B	A	B	B	H	B	B	A	B	B	B	B	H	A	H	A	A	B	A	A	A	B	B	B	A	B	B	B	B	B	B	B	B	A
id5008572	B	A	A	.	B	A	A	A	.	B	A	.	A	A	B	B	A	B	B	.	B	B	B	B	A	A	B	B	A	A	A	A	B	A	.	A	B	B	B	A	B	.	B	B	B	B	B	B	A
id5010992	B	A	H	A	B	B	A	B	B	A	.	.	A	B	B	B	A	A	B	H	B	B	B	B	A	A	B	A	A	H	.	A	B	B	.	B	A	B	H	A	B	B	A	A	B	B	B	B	A
id5013231	.	A	A	B	.	A	B	B	B	A	.	A	A	B	.	B	.	B	B	.	H	B	B	A	A	A	B	A	B	B	.	A	A	B	H	B	A	A	H	.	A	B	A	B	H	H	B	B	A
id6000402	.	B	B	H	A	B	B	B	A	B	B	A	H	B	A	B	B	B	A	B	A	B	B	B	B	B	B	A	A	B	.	B	B	B	H	B	B	B	B	A	B	B	A	B	A	A	A	B	B
fd7	A	B	A	A	A	B	B	.	.	.	.	.	A	B	A	A	.	.	A	B	A	B	B	B	B	B	B	A	A	.	A	.	B	B	.	B	B	B	B	A	.	.	A	B	A	A	.	B	B
fd8	B	B	A	A	A	B	B	B	A	B	B	B	H	B	A	H	B	B	A	B	A	B	B	B	B	B	B	A	A	A	.	B	B	B	H	B	B	B	B	.	B	B	A	B	A	A	A	B	B
id6004481	B	A	B	B	A	A	A	B	B	A	B	.	A	A	A	H	B	B	A	A	A	B	H	A	B	B	B	A	A	A	A	A	B	B	H	.	.	B	B	B	B	B	B	A	B	B	A	A	A
id6006147	A	B	H	A	A	A	B	B	A	B	B	.	.	A	A	A	B	A	A	A	A	A	B	B	A	A	B	A	A	H	A	A	B	B	B	B	A	B	B	A	B	H	A	B	B	B	A	B	A
id6007312	.	B	.	A	.	A	B	B	A	B	B	A	A	A	B	A	A	A	.	A	A	A	B	B	A	A	B	B	A	.	A	.	B	A	B	B	A	B	B	A	B	.	A	B	B	B	A	B	A
id6007495	.	B	.	A	A	A	B	B	A	B	B	A	A	A	B	A	B	A	A	A	A	B	B	B	A	A	B	B	A	H	A	B	B	A	B	B	A	B	B	A	B	B	A	B	B	B	A	B	A
ud6000572	A	B	A	.	.	A	B	B	.	B	B	A	A	A	B	A	B	A	A	A	A	B	B	B	A	A	B	B	A	.	A	B	B	A	B	B	.	B	B	A	B	H	A	B	B	B	A	B	A
id6008704	B	B	B	A	H	A	B	B	A	B	B	A	A	A	B	A	B	H	A	A	A	A	B	B	A	A	B	B	A	H	B	B	B	A	B	B	B	B	B	A	B	.	A	B	B	B	A	B	A
id6008973	B	B	B	H	.	A	B	B	A	B	A	A	A	A	B	A	B	A	A	A	A	A	B	B	A	A	B	B	A	H	B	B	B	A	B	B	B	B	B	A	B	B	A	B	B	B	A	B	A
id6009447	B	B	B	A	.	A	B	B	H	B	B	A	A	H	.	A	B	H	A	A	A	A	B	B	A	A	B	B	A	H	B	B	B	A	B	B	B	B	B	A	B	B	.	B	B	B	A	B	A
id6010185	A	.	A	A	B	A	B	B	A	.	B	A	A	A	.	A	B	A	A	A	B	A	A	B	A	A	A	B	A	H	B	A	B	A	B	B	B	B	B	A	B	B	A	A	B	B	A	B	A
id6010766	A	H	A	A	H	A	B	.	A	B	B	A	.	.	B	A	B	A	A	A	A	A	A	B	A	A	A	B	A	H	B	B	B	A	H	B	B	B	B	A	B	B	A	A	B	B	A	B	A
id6012064	A	.	B	A	B	B	B	B	B	B	B	A	A	.	.	A	B	A	A	A	A	A	A	B	A	A	A	B	A	.	A	.	B	A	B	B	B	B	B	B	B	B	A	A	B	B	A	B	A
id6013529	H	B	A	B	B	B	B	B	H	B	B	A	B	B	B	A	B	B	H	B	A	A	A	B	A	A	B	B	A	.	A	B	B	A	B	B	B	B	B	B	B	B	A	A	B	B	A	B	A
id6016400	A	B	A	B	.	A	.	.	A	A	.	A	B	B	.	B	A	A	A	.	A	A	A	B	A	A	B	B	A	.	A	.	A	A	B	.	A	A	A	.	B	A	B	A	B	B	A	B	A
id7000461	.	A	A	.	.	B	A	B	.	B	.	.	.	.	.	B	B	.	A	B	A	B	A	B	B	B	A	A	B	.	.	A	B	A	A	A	A	B	B	.	.	.	.	A	A	A	A	A	A
wd7000465	.	A	B	.	A	A	A	A	B	B	.	B	A	B	.	A	A	.	A	B	A	A	A	A	B	.	A	B	.	A	A	.	A	A	A	A	.	.	A	.	B	A	A	A	A	A	A	A	A
id7000988	A	A	A	.	A	A	A	A	B	B	A	B	A	B	.	A	.	.	A	A	A	A	B	A	B	H	A	B	A	A	.	A	A	A	H	H	A	A	A	A	B	A	B	A	A	A	A	A	A
id7001156	H	A	H	A	B	A	A	A	B	B	A	B	A	B	B	A	A	A	A	A	A	A	B	A	B	.	A	.	A	A	B	A	A	A	H	H	B	A	A	A	B	A	B	A	A	A	A	H	A
id7001478	H	A	H	A	.	A	A	A	.	B	A	.	.	B	B	A	A	A	A	A	A	A	B	A	H	A	A	.	A	A	B	.	A	A	H	.	B	A	A	A	B	A	B	A	A	A	A	H	A
id7001628	A	A	A	.	A	A	A	A	A	B	.	B	A	B	B	A	A	A	A	A	A	A	B	A	H	.	A	B	A	A	B	A	A	A	H	A	A	A	A	.	B	A	B	A	A	A	A	H	A
id7001912	A	A	A	A	.	A	A	A	B	B	A	B	A	B	B	A	A	A	A	A	A	A	B	A	H	.	A	B	A	A	B	A	A	A	.	.	B	A	A	A	B	A	B	A	A	A	A	.	.
id7002051	A	A	B	B	.	A	A	A	B	B	H	B	A	B	B	A	.	H	A	A	A	A	B	A	H	H	A	B	A	A	B	.	A	A	H	B	.	A	A	.	B	A	B	A	A	A	A	H	A
id7002105	.	A	A	A	.	A	A	A	A	B	A	.	A	B	B	A	A	.	A	A	A	A	B	A	.	B	A	.	A	A	.	B	A	A	B	.	.	A	A	A	B	A	B	A	A	A	.	B	A
id7002427	A	A	.	A	H	A	A	A	A	B	A	B	A	B	.	A	A	A	.	A	A	A	B	A	.	.	A	B	A	A	B	A	A	A	.	H	H	A	A	A	B	A	.	A	A	A	A	.	A
id7002859	.	B	.	B	.	A	A	A	A	B	A	B	B	B	B	B	A	B	A	A	A	B	B	B	.	B	A	A	A	A	.	B	A	A	.	.	B	A	A	A	B	A	.	A	A	A	A	.	.
id7003072	.	A	A	B	.	A	B	A	H	.	B	B	.	B	B	B	A	A	A	A	A	B	B	B	B	B	A	A	A	A	B	A	A	B	H	.	B	A	A	A	B	A	B	A	A	A	A	H	A
id7003359	.	A	A	A	H	A	B	A	H	B	B	B	B	B	B	B	A	A	.	A	A	B	B	B	A	A	A	A	A	A	B	A	A	B	H	B	B	A	A	A	B	A	B	B	A	A	A	H	A
id7003748	A	A	A	.	.	A	B	A	A	B	B	B	B	B	.	B	A	A	A	A	A	B	B	B	B	B	B	A	A	A	B	.	A	B	H	B	B	A	A	.	B	.	B	A	A	A	A	H	A
id7004429	B	A	A	A	.	.	B	B	A	B	B	B	B	B	.	B	A	A	A	A	A	B	B	B	B	B	B	A	B	A	B	A	A	B	H	B	B	A	A	A	B	.	B	A	A	A	A	A	B
id7004870	B	A	A	B	H	H	B	B	A	B	B	.	A	.	.	B	A	A	H	A	A	B	B	A	B	B	B	A	B	A	B	A	A	B	A	A	B	A	A	A	B	B	B	A	B	B	A	H	B
id7005137	A	A	A	B	.	H	B	B	A	B	H	H	A	B	B	B	B	.	A	A	B	B	B	A	B	B	B	A	B	A	B	A	A	B	H	.	B	A	A	H	B	B	.	B	B	B	A	B	B
id7005333	B	A	B	B	B	H	B	B	.	B	B	B	A	B	B	B	B	B	A	A	B	B	B	A	B	B	B	A	B	A	B	A	A	B	.	B	A	A	A	A	B	A	B	B	B	B	A	H	B
id8000240	A	B	A	B	.	A	A	B	A	B	B	A	B	B	A	B	.	.	A	A	A	B	B	B	A	A	B	B	B	A	B	A	B	A	B	B	B	B	B	B	A	A	A	B	A	A	B	A	A
id8003141	H	A	B	A	.	A	B	A	B	.	A	B	B	H	B	A	A	.	A	A	A	A	B	B	A	A	A	B	A	A	B	A	B	B	A	A	A	B	B	B	A	A	A	B	A	A	A	A	B
id8003309	.	A	A	.	B	A	B	A	H	B	A	B	B	A	.	A	.	A	.	A	A	A	B	B	A	A	A	.	A	A	B	.	B	B	A	A	A	B	B	B	A	A	A	B	A	A	A	B	B
wd8001854	A	A	.	A	.	A	B	A	B	H	A	B	B	A	B	A	A	.	A	A	A	A	B	B	A	A	A	A	A	A	B	A	B	B	A	A	A	B	B	B	A	.	A	B	A	A	A	.	B
id8003681	A	A	A	A	H	A	B	.	B	B	H	.	B	A	B	A	A	A	A	A	A	A	B	B	A	A	A	.	A	A	B	A	B	B	A	A	.	B	B	B	A	A	A	B	A	A	A	.	B
id8003766	A	A	A	.	H	A	B	A	B	H	A	B	B	A	B	A	A	H	A	A	A	A	B	B	A	A	A	A	A	A	B	A	B	B	A	A	A	B	B	B	A	A	A	B	A	A	A	.	B
id8003838	.	A	B	B	B	A	B	A	B	.	.	B	B	A	B	A	H	A	A	A	A	A	B	B	A	A	A	A	A	A	B	A	B	B	A	A	A	B	B	B	A	A	A	B	A	A	A	B	B
id8004029	A	A	A	A	.	A	B	A	.	A	A	.	B	A	B	A	A	A	A	A	A	A	B	B	A	A	A	A	A	A	B	A	B	B	A	A	A	B	B	.	A	A	A	B	A	A	A	B	B
ud8001072	A	B	.	A	.	A	B	A	A	B	A	B	B	A	.	A	A	.	.	A	A	A	B	B	A	A	A	.	A	A	B	A	B	A	A	A	A	B	B	B	A	A	A	B	A	A	A	H	B
id8004838	A	B	A	A	.	A	B	A	.	A	A	.	.	A	A	A	A	A	A	A	A	A	B	B	B	B	A	A	A	A	B	A	B	A	A	A	A	B	B	.	A	A	.	B	A	A	A	A	.
id8005359	A	B	B	.	.	A	B	.	B	.	A	B	B	A	A	A	B	A	H	A	A	A	B	B	A	A	A	A	A	A	B	A	B	A	H	B	A	B	B	B	A	A	A	B	A	A	B	A	B
id8005525	H	B	B	A	H	A	B	A	A	A	A	B	B	H	A	A	B	.	A	A	A	A	B	B	A	A	A	A	A	A	B	A	B	A	H	B	A	B	B	B	A	A	A	B	A	A	B	A	B
id8006485	B	A	B	B	B	A	A	B	.	A	A	.	A	A	A	B	B	.	A	A	A	A	A	B	A	A	A	A	A	A	B	A	B	A	H	B	B	B	B	A	A	A	A	B	A	A	B	A	B
id8006789	B	A	B	B	A	A	A	B	A	A	B	B	A	A	.	B	.	A	A	A	A	A	A	B	B	B	B	B	A	.	B	B	B	A	B	B	B	B	B	.	A	.	B	B	A	A	B	A	B
id8007301	B	B	B	B	A	A	A	B	A	B	A	B	A	A	H	A	B	A	A	A	A	B	A	B	B	B	B	B	A	A	B	B	A	A	.	B	A	A	A	A	B	B	B	A	H	B	B	.	B
id9000389	H	B	A	.	A	B	A	B	H	A	A	B	A	A	.	B	A	B	.	A	B	A	A	A	A	A	B	A	B	A	A	A	B	A	.	A	B	B	B	A	B	A	A	A	A	A	B	B	A
id9000661	.	B	A	B	A	B	A	B	.	A	A	B	A	A	B	B	A	B	.	A	B	A	A	A	A	A	B	A	B	A	A	A	B	A	.	A	B	B	B	A	B	B	A	A	A	A	B	B	A
id9000881	H	B	A	B	A	B	A	B	H	A	A	B	A	A	B	B	A	.	B	A	B	A	A	A	A	A	B	A	B	A	A	A	B	A	H	A	B	B	B	A	B	A	A	A	A	A	B	B	A
id9001297	B	B	A	H	A	B	A	B	H	A	A	B	A	A	B	B	A	A	.	A	B	A	A	A	A	A	B	A	B	A	A	A	B	A	.	A	B	B	B	A	B	A	A	A	A	A	B	B	A
id9001352	H	B	A	B	A	B	A	B	A	A	A	B	A	A	B	B	A	H	A	A	B	A	A	A	A	A	B	.	B	A	A	.	B	A	H	A	H	B	B	A	B	A	A	A	A	A	B	B	A
id9002563	B	B	B	.	A	B	A	B	A	A	A	.	A	A	B	B	A	.	.	A	B	A	H	A	A	A	B	A	A	.	A	A	B	A	A	A	A	B	B	A	B	A	A	A	A	A	A	B	.
id9003003	B	B	H	B	A	B	A	B	.	A	.	B	A	A	B	B	.	B	H	A	B	A	A	A	A	A	A	A	A	.	A	.	B	A	A	A	.	B	B	.	B	A	A	B	A	A	A	B	B
id9004727	A	B	A	A	A	A	A	B	B	.	A	.	A	B	A	A	B	B	B	.	B	B	A	A	A	A	B	A	B	A	B	B	.	A	A	A	B	B	B	A	B	B	B	A	A	A	A	A	B
id9005086	H	B	H	H	A	.	A	B	H	H	A	A	A	B	A	A	A	A	H	.	B	A	A	A	A	A	B	A	B	.	B	B	B	A	A	A	B	B	B	A	B	A	B	A	A	A	A	A	B
id9006356	B	B	B	H	.	A	B	B	B	.	.	A	A	B	A	A	B	B	B	A	B	A	A	A	B	B	B	A	B	.	B	.	B	A	A	A	.	B	B	A	B	.	B	A	A	A	A	B	B
id9007161	A	B	B	A	A	A	B	B	B	A	A	B	B	B	A	A	B	H	B	A	B	A	A	A	A	A	B	B	B	H	B	B	B	A	A	B	B	B	B	A	B	A	B	A	A	A	.	B	H
id9007356	A	A	.	A	A	B	B	A	B	A	A	B	.	H	A	A	B	A	A	A	B	A	B	A	A	A	B	B	B	A	.	B	B	A	.	H	A	B	B	A	A	A	B	B	A	A	A	B	.
id9007763	B	A	B	A	A	B	B	A	B	A	A	B	B	B	A	A	B	A	A	B	B	A	B	A	A	A	B	A	B	A	B	B	B	A	H	B	B	B	B	A	A	A	B	B	A	A	A	B	.
id10001250	A	B	A	B	.	A	A	B	H	A	B	A	A	A	.	B	A	A	A	B	A	B	B	A	A	A	A	B	H	B	B	A	B	B	B	H	.	B	B	B	B	A	B	A	B	B	A	H	.
id10001624	.	A	A	.	.	A	A	B	B	A	B	A	A	A	A	B	A	A	A	B	A	B	B	A	A	A	A	B	A	B	B	A	B	B	B	B	A	.	B	B	.	A	B	A	B	B	A	A	B
wd10001251	A	.	B	B	.	.	.	B	.	B	B	A	.	B	.	B	.	A	.	.	B	B	B	.	.	.	B	.	B	B	.	A	B	B	B	B	B	B	B	B	B	.	.	.	B	B	.	B	.
id10002602	B	A	.	.	H	A	A	B	B	A	B	A	A	A	B	B	A	B	A	B	A	B	B	A	A	A	A	.	H	B	B	A	B	B	B	B	A	B	B	B	B	A	B	A	B	B	A	H	B
ud10000620	A	A	A	.	.	A	A	A	H	.	B	A	A	A	.	B	A	.	.	B	A	B	B	A	A	A	A	B	H	B	B	.	B	B	B	B	A	B	B	.	B	A	B	A	B	B	A	H	B
id10003050	B	A	B	B	H	A	A	A	.	A	B	.	A	.	B	B	A	A	A	B	A	H	B	A	A	A	A	B	H	B	.	A	B	B	B	B	A	B	B	B	B	A	A	A	A	A	B	H	B
id10003555	B	A	.	B	B	B	A	A	H	H	B	A	A	A	.	.	A	.	A	B	A	.	A	A	A	A	A	B	H	B	A	A	A	B	H	B	A	A	A	.	B	B	A	A	A	A	B	.	B
id10003885	.	A	A	H	.	B	A	A	H	A	B	.	A	A	B	A	A	A	A	B	A	H	A	B	A	A	A	B	A	A	A	A	A	B	H	.	H	A	A	B	B	A	A	A	A	A	A	B	B
id10005538	.	A	A	H	B	.	A	B	B	.	A	A	A	A	.	A	B	A	A	B	A	.	B	B	A	A	B	B	A	A	A	B	B	B	A	B	A	A	B	A	A	.	A	A	A	A	A	B	B
id10006726	A	B	H	B	H	B	A	A	A	A	A	B	H	A	B	A	B	A	A	A	B	B	B	B	A	A	B	A	A	B	A	B	A	B	H	H	B	A	A	A	A	A	B	A	A	A	A	B	B
id10007301	A	B	A	B	.	B	A	B	A	A	A	B	B	A	B	A	.	A	A	A	B	B	B	B	A	A	B	A	A	B	A	B	A	A	H	.	A	A	A	A	H	.	B	A	A	A	A	B	B
id10007384	A	B	A	B	.	B	A	B	A	A	A	B	B	A	B	A	B	.	A	A	B	B	B	B	A	A	B	A	A	B	A	B	A	A	H	B	A	A	A	A	.	A	B	A	A	A	A	B	B
id11000133	.	B	A	B	.	B	A	.	.	.	A	A	A	A	A	A	A	.	B	B	A	.	A	A	B	B	A	.	A	B	.	A	B	A	A	B	.	B	B	.	A	A	A	B	B	B	B	A	A
id11000515	A	B	A	B	H	H	H	.	A	A	B	A	A	A	.	A	A	.	B	B	A	A	A	A	B	B	A	A	H	A	B	A	B	A	B	.	A	B	B	.	A	A	A	B	B	B	B	A	A
id11000858	A	B	B	.	A	H	.	.	A	A	B	B	A	A	A	A	A	B	A	B	A	A	A	A	B	B	B	A	.	.	B	.	B	A	B	.	A	B	B	A	A	A	A	B	B	B	B	A	A
id11001683	A	A	A	A	.	A	H	A	A	A	A	A	A	A	A	A	A	B	A	B	A	A	B	B	B	B	B	A	H	.	B	A	A	A	H	A	A	A	A	A	A	A	A	B	B	B	A	A	A
id11002519	A	A	A	A	B	A	.	A	.	A	A	A	.	A	A	A	A	.	.	B	A	A	B	A	B	B	B	A	H	H	A	.	A	A	H	A	A	A	A	A	A	A	A	B	B	B	A	A	A
id11002639	A	A	A	A	A	A	.	A	A	A	A	A	.	A	A	A	A	A	A	B	A	A	B	A	B	B	B	A	.	.	A	A	A	A	.	A	A	A	A	A	A	A	A	B	B	B	A	A	A
id11002933	.	A	.	A	A	A	A	A	.	A	.	.	B	A	A	A	A	A	.	B	A	A	B	A	B	B	B	A	H	H	A	B	A	B	H	A	B	A	A	A	A	.	A	B	B	B	A	A	A
id11003281	B	A	A	A	A	A	A	A	B	.	B	A	B	A	.	A	A	A	.	.	B	A	B	A	B	B	B	A	A	.	A	.	A	B	H	A	B	A	A	A	H	A	A	B	B	B	A	A	A
id11003556	B	A	A	A	A	A	A	A	.	A	.	A	B	A	A	A	A	A	A	H	B	A	B	A	B	B	B	A	A	H	A	A	A	B	.	A	B	A	A	A	A	A	A	B	B	B	A	A	A
id11004215	A	A	A	A	A	A	A	A	A	A	A	A	.	A	A	A	A	A	A	B	B	A	B	A	B	B	B	A	A	B	A	A	A	B	B	A	A	A	A	A	A	A	A	B	B	B	B	A	A
id11004398	.	A	.	A	A	A	A	A	.	A	A	A	B	A	A	A	H	A	A	.	B	A	B	A	B	B	B	A	A	.	A	A	A	B	H	H	B	A	A	A	A	A	A	B	B	B	B	A	A
id11004812	B	A	H	.	A	A	A	A	A	A	B	A	B	A	A	A	A	A	A	A	B	A	B	A	B	B	B	A	A	.	A	B	A	B	.	A	.	A	A	A	A	A	A	B	B	B	B	A	A
id11006398	.	A	A	A	A	A	B	A	B	.	A	.	B	A	.	A	.	.	.	.	B	.	B	A	B	.	B	A	A	A	B	A	A	A	A	.	A	A	A	A	.	.	.	B	B	B	B	A	.
id11007488	B	A	B	.	A	.	B	A	A	A	B	A	A	A	A	B	A	B	B	A	A	A	B	A	B	B	A	A	A	.	.	A	A	A	A	A	.	A	A	A	A	A	.	B	B	B	B	A	A
id11008036	B	A	B	A	A	B	A	A	A	A	B	A	H	A	A	B	.	A	A	A	A	A	B	A	A	A	A	A	A	H	B	H	A	A	A	A	B	A	A	A	A	.	A	B	A	A	B	A	.
id11008862	B	A	A	B	.	A	A	A	.	H	.	.	.	A	A	.	A	A	A	.	A	A	B	A	A	A	A	.	A	B	B	A	A	A	A	.	B	A	A	A	A	A	A	B	A	A	B	A	B
id11008929	B	A	A	B	A	A	A	A	A	A	.	A	A	A	A	B	A	A	A	A	A	A	B	A	A	A	A	A	B	.	B	B	A	A	A	A	B	A	A	A	A	A	A	B	A	A	B	A	.
id11009201	B	A	B	B	A	A	A	A	A	A	B	.	A	A	A	B	A	A	A	A	A	A	B	A	.	B	A	A	B	B	B	A	A	A	A	A	B	A	A	.	.	A	A	B	A	A	B	A	B
id11009456	H	A	B	A	.	A	A	A	.	A	B	B	A	.	A	B	A	A	A	A	A	A	B	A	.	B	A	A	B	B	B	A	A	A	A	H	B	A	A	A	A	A	.	B	A	A	B	A	B
id11010335	A	A	.	A	.	A	A	H	B	A	B	.	A	B	A	B	.	A	B	A	A	A	B	A	B	B	A	A	B	B	B	A	A	A	A	.	B	A	A	A	A	A	A	B	B	B	B	A	B
id11010975	A	A	A	A	.	A	A	.	B	A	B	B	A	B	A	B	A	.	B	A	A	A	B	A	B	B	A	A	B	B	B	A	A	B	A	A	B	A	A	A	A	B	A	B	B	B	B	.	.
id12000252	A	A	A	A	A	A	A	A	A	A	A	.	A	A	.	A	A	A	A	B	A	A	A	A	B	B	.	A	A	A	A	A	A	A	A	B	B	A	A	A	A	A	A	B	A	A	A	B	A
id12001224	B	A	.	A	B	B	A	B	.	A	A	B	A	A	A	A	A	A	A	A	A	B	A	A	B	B	A	A	B	H	A	A	B	H	B	B	A	B	B	A	A	B	B	A	A	A	A	A	A
id12002490	.	A	A	B	B	B	A	B	A	A	A	B	A	B	.	A	A	H	A	A	A	A	A	A	A	A	B	A	A	A	B	A	A	H	B	.	B	A	.	A	A	B	B	A	A	A	A	A	A
id12002728	.	A	A	B	B	A	A	B	.	A	A	B	A	B	A	A	A	.	A	A	A	A	A	A	A	A	B	A	A	A	.	A	A	A	B	B	B	A	H	A	A	.	B	.	A	A	A	A	A
id12005501	.	A	A	B	A	B	B	B	B	A	A	A	.	A	A	A	.	A	.	A	A	A	A	A	A	A	B	A	A	A	.	A	A	A	B	A	B	.	.	B	A	A	B	A	A	A	A	.	A
id12005592	B	A	H	B	.	B	B	B	B	A	B	H	B	A	A	A	B	B	.	A	A	A	A	A	A	A	B	A	A	A	A	A	A	A	B	A	B	A	.	A	A	A	B	A	A	A	A	A	A
id12006327	B	B	A	A	.	B	A	B	B	A	A	A	B	A	A	A	B	H	A	B	A	A	A	A	A	A	B	A	A	A	B	A	A	A	.	A	B	A	.	A	A	A	B	A	A	A	A	.	A
id12006560	B	B	.	H	.	B	A	B	A	A	.	A	.	A	A	A	B	A	A	B	A	A	A	A	A	A	B	A	A	A	B	A	A	A	H	A	B	A	H	A	.	A	B	A	A	A	A	H	A
id12006801	A	B	B	.	.	B	A	.	.	A	A	A	A	A	.	A	B	A	A	B	.	A	A	A	A	A	B	A	A	A	B	.	A	B	.	A	B	A	.	.	A	A	B	A	A	A	A	.	A
id12007742	A	B	B	A	H	B	A	B	A	A	A	B	B	A	B	A	B	A	A	B	A	A	A	A	A	A	B	A	A	A	B	.	B	B	H	.	.	B	B	A	A	.	B	A	A	A	A	H	A
id12008557	B	B	B	B	H	B	A	A	H	.	A	.	B	A	B	A	B	.	A	B	A	A	A	A	B	B	B	A	A	A	B	A	B	B	H	.	B	B	B	A	A	A	B	A	A	A	A	B	A
[truncated: 105 more columns]
